# Supplementary material for: Toxic Effects of BPAF on Marine Medaka (Oryzias melastigma) During Embryo–Larval Stages
Source: Toxics. 2025 Sep 12;13(9):773. doi: 10.3390/toxics13090773 (PMC12473650; doi:10.3390/toxics13090773)
Supplement: Supplementary file 1 [file toxics-13-00773-s001.zip]

Archive with 1 entries (1 files):
- toxics-3840636-supplementary.pdf
